# Supplementary material for: The Additional Role of the 3-Vessels and Trachea View in Screening for Congenital Heart Disease
Source: Medicina (Kaunas). 2022 Feb 10;58(2):262. doi: 10.3390/medicina58020262 (PMC8875090; doi:10.3390/medicina58020262)
Supplement: Supplementary file 1 [file medicina-58-00262-s001.zip]

Archive with 7 entries (7 files):
- Supplementary material/Video S1. Interrupted aortic arch and malalignment VSD.mp4
- Supplementary material/Video S2. Aortic coarctation at 19w6d- a contraductal shelf is obvious when scanning sagitally from the aortic arch to the ductal arch.mp4
- Supplementary material/Video S3. Atrial septum aneurysm - a redundant foramen ovale flap that reaches the mitral valve.avi
- Supplementary material/Video S4. Atrial septum aneurysm with diminished left ventricular inflow.avi
- Supplementary material/Video S5. Mild pulmonary stenosis - dilated main pulmonary trunk on the 3-vessels and trachea view.mp4
- Supplementary material/Video S6. Ductus arteriosus aneurysm - the tortuous DA can be followed leaving the pulmonary artery to reach the aorta.mp4
- Supplementary material/Video S7. Sweeping from 4C to 3VT, ARSA can be seen retrotracheally, and the Right Common Carotid Artery is seen pretracheally.mp4
